# Supplementary material for: Influence of citrate concentration on the activation of blood cells in an in vitro dialysis setup
Source: PLoS One. 2018 Jun 13;13(6):e0199204. doi: 10.1371/journal.pone.0199204 (PMC5999235; doi:10.1371/journal.pone.0199204)
Supplement: S1 File — (XLS) [file pone.0199204.s001.xls]

## Sheet: lab
experiment	time_point	iCa_3	iCa_4	Mg_3	Mg_4	citrat_3	citrat_4	Ht_3	Ht_4	Tr_3	Tr_4	C3a_3	C3a_4	PF4_3	PF4_4	TXB2_3	TXB2_4	MPO_3	MPO_4	MPV_3	MPV_4
V3	0	0.39	0.29	0.12	0.08	4.687	6.653					129.661	144.162	92.5642	140.815	4.72529	4.65781	17.125	21.66
V3	2	0.4	0.31	0.12	0.09		4.388					191.224	166.884	232.071	217.926	5.82358	4.93572	12.281	19.24
V3	15	0.4	0.3	0.11	0.08	3.287	4.607	33.7	33.7	29	94	828.709	453.874	1124.07	1227.01	39.8186	30.0249	21.865	27.48	11.3	11.1
V3	30	0.41	0.28	0.12	0.08	3.308	4.569	34.5	32.5	42	91	1347.44	874.033	1241.13	1273.47	55.3769	51.5354	58.595	32.52	11.5	11.3
V3	60	0.39	0.3	0.11	0.08	3.358	4.558	33.7	33.2	95	95	2071.79	1173.12	1410.29	1329.76	75.2973	71.5748	105.15	51.69	11	10.7
V3	120	0.38	0.3	0.12	0.09	3.341	4.622	27.8	34.8	93	58	2236.15	1843.8	1649.9	1605.2	83.5338	83.7497	172.75	55.6	10.7	9.9
V4	0	0.41	0.25	0.13	0.07	7.311	8.219	42.3	42.2	209	197	265.076	187.841	118.259	105.802	3.76341	2.91211	38.1201	35.475	9.4	9.2
V4	2	0.54	0.27	0.17	0.08	4.289	6.18	43.1	41.5	208	188	348.486	313.793	120.753	94.4217	4.22765	4.34117	52.4894	29.6854	9.2	9.5
V4	15	0.55	0.26	0.17	0.07	4.193	5.772	43.6	41.4	110	129	832.346	389.487	929.773	732.796	3.46578	5.48645	45.7495	24.1144	9.5	9.7
V4	30	0.53	0.28	0.16	0.08	4.255	5.721	43.4	41.7	122	76	961.471	477.934	1313.68	1302.14	5.22162	0	52.1765	32.2263	10	10.1
V4	60	0.55	0.28	0.17	0.08	5.228	4.745	43.9	41.8	112	44	1312.36	661.389	1427.89	1523.67	5.87329	4.98693	108.415	26.0063	9.7	10.1
V4	120	0.54	0.29	0.18	0.09	4.406	5.746	45.6	42.5	176	86	1931.29	1074.81	1513.6	1578.17	5.79142	8.25162	116.282	33.2618	8.9	7.9
V5	0	0.37	0.29	0.11	0.09	5.075	6.534	37	37.9	188	194	205.875	187.655	40.4496	117.795	3.63775	3.23775	16.0151	17.9352	10	10
V5	2	0.37	0.29	0.11	0.09	3.437	4.836	36.3	37.1	169	180	330.244	268.289	107.26	82.801	2.75629	3.95405	17.1377	16.5184	10.3	10.5
V5	15	0.37	0.28	0.11	0.08	3.517	4.653	37.1	36.9	142	115	548.613	401.38	675.842	731.16	4.26665	3.33872	30.9016	18.703	10.7	10.9
V5	30	0.37	0.29	0.11	0.08	3.482	4.623	36.5	36.9	117	96	735.868	543.94	1078.67	1148.04	6.89379	5.89397	101.433	29.5354	10.9	11.3
V5	60	0.37	0.29	0.11	0.08	3.498	4.602	36.8	37.2	77	64	858.767	852.304	1471.3	1528.42	11.6743	19.8847	44.2168	39.707	11.3	10.8
V5	120	0.37	0.28	0.11	0.08	3.477	4.627	37.1	37.3	91	95	1275.24	1024.22	1600.61	1636.11	19.9049	24.0983	39.9751	41.7893		9.3
V6	0	0.34	0.25	0.1	0.07	5.302	6.888	36.6	37.5	202	217	146.8	119.96	226.023	207.143	2.71188	2.78174	21.0589	7.89511	8.9	8.8
V6	2	0.37	0.27	0.12	0.07	3.758	5.404	36	36.3	179	209	330.247	159.892	101.074	163.977	4.60228	2.30711	10.2591	42.9957	9	8.7
V6	15	0.37	0.28	0.11	0.08	3.63	4.929	35.7	36.6	191	185	410.995	288.028	131.384	157.318	2.32451	2.92512	11.2002	29.2984	8.4	8.6
V6	30	0.36	0.28	0.11	0.08	3.59	4.903	35.5	36.6	176	168	553.586	393.767	171.536	209.839	2.42723	2.93622	15.3783	15.1976	8.6	8.5
V6	60	0.36	0.28	0.11	0.08	3.598	4.905	33.8	38.2	197	156	720.019	504.915	313.847	238.643	2.56002	2.75085	25.4862	22.187	8.6	8.7
V6	120	0.35	0.29	0.1	0.08	3.585	4.869	33	40.1	216	174	1187.23	737.831	576.616	389.115	7.73275	3.55546	63.4705	44.1896	8.9	8.9
V7	0	0.34	0.26	0.11	0.08	5.204	6.938	39.1	39.5	168	158	159.646	162.111	226.9	200.316	3.11309	4.02159	35.0719	39.4209	9.9	10
V7	2	0.36	0.27	0.12	0.08	4.219	5.435	38.9	39.2	198	202	260.689	212.231	222.877	161.891	2.62471	3.38302	22.8921	18.487	9.4	9.6
V7	15	0.36	0.25	0.12	0.08	3.608	4.871	39.1	40.4	177	133	744.735	654.223	240.991	229.72	2.95831	3.52338	40.7592	45.2479	9.3	10.1
V7	30	0.36	0.26	0.11	0.08	3.576	4.844	39.3	40.3	156	173	1182.65	994.778	510.392	393.957	4.54731	2.95831	95.1326	82.6141	9.7	9.7
V7	60	0.35	0.27	0.12	0.09	3.525	4.861	39.1	39.7	184	160	1309.75	1201.01	988.216	747.342	2.96198	3.05978	110.107	103.977	9.7	10
V7	120	0.35	0.28	0.12	0.09	3.562	4.829	39.3	39.5	169	178	1754.62	1551.63	1265.12	1278.41	3.809	4.07267	144.034	145.582	9.7	9.6

## Sheet: SEM
experiment	citrate group	sample N	score
V3	3	1	0
V3	3	2	0
V3	3	3	0
V3	3	4	0
V3	3	5	0
V3	3	6	0
V3	3	7	0
V3	3	8	0
V3	3	9	0
V3	3	10	3
V3	3	11	0
V3	3	12	0
V3	3	13	0
V3	3	14	3
V3	3	15	3
V3	3	16	0
V3	3	17	0
V3	3	18	3
V3	3	19	5
V3	4	1	0
V3	4	2	0
V3	4	3	0
V3	4	4	0
V3	4	5	0
V3	4	6	0
V3	4	7	3
V3	4	8	0
V3	4	9	0
V3	4	10	0
V3	4	11	0
V3	4	12	0
V3	4	13	0
V3	4	14	0
V3	4	15	0
V4	3	1	3
V4	3	2	0
V4	3	3	0
V4	3	4	2
V4	3	5	0
V4	3	6	4
V4	3	7	4
V4	3	8	5
V4	3	9	5
V4	3	10	4
V4	3	11	4
V4	3	12	0
V4	3	13	12
V4	3	14	4
V4	3	15	4
V4	3	16	5
V4	3	17	0
V4	3	18	0
V4	3	19	0
V4	4	1	0
V4	4	2	0
V4	4	3	0
V4	4	4	3
V4	4	5	3
V4	4	6	2
V4	4	7	0
V4	4	8	2
V4	4	9	2
V4	4	10	0
V4	4	11	0
V4	4	12	0
V4	4	13	1
V4	4	14	1
V4	4	15	1
V4	4	16	1
V4	4	17	6
V4	4	18	9
V4	4	19	11
V4	4	20	0
V4	4	21	0
V4	4	22	0
V5	3	1	0
V5	3	2	0
V5	3	3	0
V5	3	4	0
V5	3	5	0
V5	3	6	0
V5	3	7	0
V5	3	8	0
V5	3	9	0
V5	3	10	6
V5	3	11	0
V5	3	12	18
V5	3	13	5
V5	3	14	0
V5	3	15	0
V5	3	16	0
V5	4	1	0
V5	4	2	0
V5	4	3	3
V5	4	4	0
V5	4	5	0
V5	4	6	0
V5	4	7	0
V5	4	8	0
V5	4	9	0
V5	4	10	0
V5	4	11	0
V5	4	12	0
V5	4	13	0
V6	3	1	0
V6	3	2	0
V6	3	3	0
V6	3	4	0
V6	3	5	0
V6	3	6	0
V6	3	7	0
V6	3	8	0
V6	3	9	0
V6	3	10	0
V6	3	11	0
V6	3	12	0
V6	3	13	0
V6	3	14	0
V6	4	1	0
V6	4	2	0
V6	4	3	0
V6	4	4	0
V6	4	5	0
V6	4	6	0
V6	4	7	0
V6	4	8	0
V6	4	9	0
V6	4	10	0
V6	4	11	0
V6	4	12	0
V6	4	13	0
V6	4	14	0
V6	4	15	0
V7	3	1	1
V7	3	2	1
V7	3	3	0
V7	3	4	0
V7	3	5	1
V7	3	6	0
V7	3	7	0
V7	3	8	0
V7	3	9	0
V7	3	10	1
V7	3	11	0
V7	4	1	0
V7	4	2	0
V7	4	3	0
V7	4	4	0
V7	4	5	0
V7	4	6	0
V7	4	7	0
V7	4	8	0
V7	4	9	0
V7	4	10	0
V7	4	11	0
V7	4	12	0
V7	4	13	0
V7	4	14	0
